# Supplementary material for: 6-Furopyridine Hexamethylene Amiloride Is a Non-Selective P2X7 Receptor Antagonist
Source: Biomolecules. 2022 Sep 16;12(9):1309. doi: 10.3390/biom12091309 (PMC9496321; doi:10.3390/biom12091309)
Supplement: Supplementary file 1 [file biomolecules-12-01309-s001.zip]

Archive with 1 entries (1 files):
- biomolecules-1882691-supplementary.pdf
